# Supplementary material for: Generation of a Perfusable 3D Lung Cancer Model by Digital Light Processing
Source: Int J Mol Sci. 2023 Mar 23;24(7):6071. doi: 10.3390/ijms24076071 (PMC10094257; doi:10.3390/ijms24076071)
Supplement: Supplementary file 1 [file ijms-24-06071-s001.zip]

Archive with 2 entries (2 files):
- Supplementary Material S1. STL Model.stl
- Supplementary Material S2. Video Perfusion.mp4
